# Supplementary material for: CCR2+ monocytes infiltrate atrophic lesions in age-related macular disease and mediate photoreceptor degeneration in experimental subretinal inflammation in Cx3cr1 deficient mice
Source: EMBO Mol Med. 2013 Oct 21;5(11):1775–93. doi: 10.1002/emmm.201302692 (PMC3840491; doi:10.1002/emmm.201302692)
Supplement: Supplementary file 3 [file emmm0005-1775-SD3.txt]

EMBO MolecularMedicine  PeerReview ProcessFile- EMM-2013-02692
 
 
© EMBO 1 
 
 
 
 
CCR2+monocytesinfiltrateatrophiclesionsinage-related 
maculardiseaseandmediatephotoreceptordegenerationin
experimentalsubretinalinflammation in Cx3cr1 deficient
mice
 
FlorianSennlaub,ConstanceAuvynet,BertrandCalippe,SophieLavalette,LuciePoupel,ShulongJ.
Hu,ElisaDominguez,SergeCamelo,OlivierLevy,ElodieGuyon,NoahSaederup,IsraelF.Charo,
NicoVanRooijen,EmelineNandrot,Jean-LouisBourges,Francine Behar-Cohen,José-AlainSahel,
Xavier Guillonneau,William Raouland Christophe Combadiere
 
Correspondingauthors: FlorianSennlaub, INSERM UMR S 968 and ChristopheCombadière,
Inserm UMR_945 
 
 
 
 
Review timeline: Submissiondate: 28 February 2013
 EditorialDecision: 08 April2013
 Revisionreceived: 25 July 2013
 EditorialDecision: 14 August2013
 Revisionreceived: 28 August2013
 Accepted: 30 August2013
 
 
 
 
TransactionReport:
 
(Note:With the exception ofthe correction oftypographicalor spelling errors thatcould be a source ofambiguity,
letters and reports are not edited. The originalformatting oflettersand referee reportsmaynotbe reflected in this 
compilation.)
 
 
 
Editor: RobertoBuccione 
 
 
 
1stEditorialDecision 08 April2013
ThankyouforthesubmissionofyourmanuscripttoEMBO MolecularMedicine.Wehavenow 
received reports from the three Reviewers whom we asked to evaluate your manuscript
 
YouwillseethatthethreeReviewersaregenerallysupportiveofyourworkalbeitwithanumberof
concernsthatrequire youraction.Altogetherthese concernspreventusfrom considering publication 
atthistime.Iwillnotdwellinto much detail,asthe evaluationsare self-explanatory.Iwould like,
however,to highlightthemain points. 
 
Reviewer1'sconcernsaremainlyonissuesofreadability,qualityofpresentationandsomelackof
precision in phagocytesystem definition.Iagreethatthemanuscriptin itscurrentform would need 
some improvementin terms ofreadability and accuracy (asalso noted by Reviewer2).
 
Reviewer2isconcernedthatthemousemodelofatrophicAMD doesnotfaithfullyreflectthe
human condition and suggeststhatthedifferences,especially with respectto theconclusions,should 
becarefully discussed.S/hewould also liketo seeabetterdefinition and explanation ofthe
subretinalcellularpopulations thatexistin the mouse models and through which signalling elements 
they interact with each other. Reviewer 2 mentions other issues that require youraction and suggestsEMBO MolecularMedicine  PeerReview ProcessFile- EMM-2013-02692
 
 
© EMBO 2 
some improvements in layoutand writing.
 
Reviewer3,similarlytoReviewer2,isconcernedaboutthelimitationsofthemousemodelandin
this is respect feels that the conclusions are too strong; s/he points to some caveats that need to be 
taken into consideration. Reviewer 2 also notes other issues that need further work, among which 1) 
a betterdefinition ofthe inflammatory markerspresentin the aqueous,2)concern thatthe retinal
explantassay leadsto artefactualeffectson monocyteactivation and 3)mention ofapossibledrusen 
maskingeffect(alsomentionedbyReviewer2).
 
Whilepublicationofthepapercannotbeconsideredatthisstage,wewouldbepreparedtoconsider
a suitably revised submission,with the understanding thattheReviewers'concernsmustbefully 
addressed with additionalexperimentaldata where appropriate and thatacceptance ofthe 
manuscriptwillentailasecondroundofreview.
 
PleasenotethatitisEMBO MolecularMedicinepolicytoallow asingleround of revision only and 
that, therefore, acceptance or rejection of the manuscript will depend on the completeness of your 
responses included in the next,finalversion of the manuscript.
 
Asyouknow,EMBO MolecularMedicinehasa"scoopingprotection"policy,whereby similar
findings thatare published by others during review orrevision are nota criterion forrejection.
However,Idoaskyoutogetintouchwithusafterthreemonthsifyouhavenotcompletedyour
revision,to update us on the status.Pleasealso contactusassoon aspossibleifsimilarwork is
published elsewhere.
 
I look forward to seeing a revised form of your manuscriptas soon as possible.
 
***** Reviewer'scomments***** 
 
Referee#1(CommentsonNovelty/ModelSystem): 
 
Sennlaub etalhaveperformed logically constructed study in state-of-the art mouse model system. 
Infiltration of selected subsets of monocytes is a relevanttopic since targeting of monocyte subsets 
opensperspectivesfortherapeuticimmunomodulation in various inflammatory diosrcers.. The 
mechanisticaspectisadequatelyelaborated.
 
 
Referee#1(Remarks):
 
Sennlaubetalhaveaddressedrelevantandmedicalimportantquestionabouttherolespecific
monocytesubsetsinphotoreceptordegenerationinexperimentalinflammatory animalmodel.The 
study is logically constructed and state-ofthe-artanimalmodelsare used.The study hasno gapsand 
clearly demonstratesthatinterference with CCL2-mediatemonocyterecruitmentprevents
photoreceptordegeneration in vivo.However,modificationsforIntroduction arecommended  
 
Minorpoints
1.Introduction isoverloaded with information.Itisstrongly recommended to presentclearly current
gapsin ourknowledge,precisely defineopen questions,and to summarisethereasonswhy current
study was the bestapproach to answerthese questions.Itwillmake papermore understandable for
broad scientificauditory.Extensiveinformation abouttheexperimentaldetailsofcited studiesis
betterto replaceto Discussion.
 
2.Introduction,page3,second paragraph.Theclassification ofmononuclearphagocytesystem is
notoptimalhere.Microglialcellsarealso tissuemacrophages.In severaltissuesresident
macrophageshavehistoricalspecificnameslikeKupffercellsinliverand microglia in the brain.
Microgliashouldbeconsideredassubtypeoftissuemacrophages. 
 
 
 EMBO MolecularMedicine  PeerReview ProcessFile- EMM-2013-02692
 
 
© EMBO 3 
 
 
Referee#2(CommentsonNovelty/ModelSystem): 
 
Thisstudyexaminesatopicofinterestinthefieldofage-related macular degeneration research:
how inflammatory changesin the retina contribute to disease progression.Although mononuclear
phagocytes(MPs)havebeen previously detected in AMD lesions,theirexpression ofCCL2 and 
CCR2,whichimplicatestheiroriginasinfiltratingmonocytes,isanovelpoint.Althoughthe
manuscriptshowsthatCCL2/CCR2signalingisrequiredformonocyticinfiltrationand
photoreceptordegeneration,thetechnicalquality ofthepaperisimpacted from an absenceofdata
showing which celltypes are engaged in this signaling,how CCR2monocytesarerecruitedintothe
outerretina,and how they then upon entry inducephotoreceptordegeneration.Thetransgenic
mousemodelsystem usedinthisstudysharessomefeatureswiththehumandiseasebutwhether
atrophy in human disease develops in the same way as that in the mouse model is only indirectly 
imputed (commented on below). The medical impact of this finding is significant as it indicates that 
CCL2/CCR2signalingblockademaypreventmonocyticretinalinfiltrationwhichinturnmay limit
photoreceptordegeneration.
 
Referee#2(Remarks):
 
Thismanuscriptexploresthesignalingmechanismsgoverningtherecruitmentofinflammatorycells
to the retina and its effect on photoreceptor degeneration in a transgenic mouse model. The 
mechanismsexamined in thismodelare interesting,asthey may be potentially related to those 
involved in the pathogenesis of atrophic age-related macular degeneration (AMD).
Thefindingsthat(a)therecruitmentofmononuclearphagocytes(MPs)tothesubretinal space in 
aged and light-injured CX3CR1-/- miceisdependentonCCL2/CCRsignaling,(b)thattheseMPs
consistin partofCCR2+ monocytes,and (c)thatthese CCR2+ monocytescontribute to 
photoreceptorapoptosis,contributesignificantdatato an ongoing concern in thefield ofAMD 
research and are worthy of publication.
Majorcomments:
1.CX3CR1-deficientmiceasamodelforatrophicAMD:Theauthorshavedescribed some
similarities in the outerretina ofatrophic AMD patients and in aged and light-challenged CX3CR1-
/- mice.TheyhavefoundthatinbothmiceandhumanretinacontainaCCL2- and CCR2-positive
inflammatory infiltrate and that ocular levels of CCL2 are increased. However, the causal influence 
ofCCL2+ and CCR2+ MPsin atrophicAMD can only be indirectly extrapolated from the mouse 
data.Also anumberofdissimilaritiesexist:a)theseisno strong evidenceforCX3CR1 
deficiency/dysfunction in atrophicAMD,b)in thecurrentstudy,aqueouslevelsofCX3CL1 are
similarbetween atrophic AMD patientsand controls,suggesting apreservation ofCX3CR1 
signaling in human disease,and c)atrophic AMD is very strongly associated with large drusen and 
RPEatrophy,featuresabsentinagedoracutelylight-challenged CX3CR1-/- mice.Thepossibility
thatinflammatory changesin atrophic AMD representresponsesto,ratherthan causesof,
photoreceptordegeneration in atrophicAMD remainsarealone.Datademonstrating thepresenceof
similarinflammatory changes during the precursorstages ofatrophic AMD (i.e.atearlyand
intermediate stages of AMD) would strengthen the notion that CCR2+ monocytes have a causal role 
in human disease. The title of the manuscript has juxtaposed these observations in AMD and this 
transgenic mouse model suggestively, however,a judicious critique of the strength/weakness of this 
imputed connection is welcomein the Discussion (i.e. that the processes observed in mouse and man 
share similarities butitremains possible thatthey are distinctin etiology and consequence).
2.Cellularentitiesand cellularmechanismsunderlying MP infiltration and photoreceptor
degeneration in aged and light-challenged CX3CR1-/- mice:Theauthorshaveinvokedanumberof
cellularentitieswithin the subretinalspace thatapparently interactwith each otherin differentways
viaCCL2/CCR2 and CX3CL1/CX3CR1 signaling.Someoftheseinteractionsseem complex,and 
the identities of the cellular entities involved in these interactions are not well discerned. For 
example,following light-challenge in CX3CR1-/- mice,thepresenceofCCL2appearsnecessaryfor
the recruitment of CCR2+ monocytes. However, the presence of CCR2 also seems necessary for the 
up-regulation of CCL2 expression in the retina.In this case,the source of CCL2 thatinitiates 
monocyte recruitmentisnotclear,noristhe way in which differentcellularentitiesinteractwith 
each otherto drive and perpetuate MP recruitment.Anotherpointisthatsignalsoriginating from the 
retina seem on one hand to be importantin the regulation ofmonocyteexpressionofCCL2(someEMBO MolecularMedicine  PeerReview ProcessFile- EMM-2013-02692
 
 
© EMBO 4 
unknown retinalsignal/sincreasesCCL2 expression,whileretinal-derived CX3CL1 repressesit).
Conversely,unknownretinalsignalsalsorepressmonocyteCCR2expressioninaCX3CR1-
independent manner. These interactions are notincorporated into an overallpicture/schema which 
willbehelpfulforunderstandingtheproposedpathologicalmechanism.Theauthorsinthe
DiscussionalsoinvokethepresenceofamixedpopulationofMPsinthesubretinalspace("The
monocyte-depletion experimentsconfirm thatinflammatory CCR2+ monocytesare recruited to the 
subretinalspace and participate in subretinalMP accumulation by atleastabout50%.").They also 
opinethateach componentofthismixed MP population exertsdiffering and oppositeeffectson 
photoreceptordegeneration.However,noneofthedatain themanuscriptmakesreferenceto the
composition ofthismixed population.Thisentire thesisofthe manuscriptcan be betterarticulated if
the authors can define and explain what subretinal cellular entities exist in the mouse models, and 
describeclearly how they signalto each otherusing CCL2/CCR2,CX3CL1/CX3CR1,orother
channels.Thismay be done by:(a)defining quantitatively the potentially overlapping subsetsof
CCR2+,CCL2+,andCCR2-/CCL2- MPsexistinginthesubretinalspaceinbothagingandlight-
challenged modelsand in human atrophic AMD,(b)clarifying whetherthe source ofCCL2 in aging 
and light-challenged mice and in atrophic AMD issolely from infiltrating MPs orwhetherother
retinalcells can also upregulate CCL2 expression (in Nakazawa etal.,PNAS 2007,a retinal
detachmentmodeldemonstrated thatCCL2 wasupregulated instead in Mullercells,which induced 
macrophage/microgliainfiltration,thattheninturn contributeto photoreceptordegeneration),(c)
explaining why subretinalMPsare increased in CCL2-/- and CCR2-/- mice,andestablishinghow
these MPs are similar or different from those in CX3CR1-/- mice,and(d)demonstratinghowthe
absence ofCX3CR1 signaling in monocytes results in such different responses compared to WT 
monocytes.
Minorpoints:
1.Whilethedataisinteresting and thefiguresareclear,thenarrativeand quality ofwriting can be
improved. The "minireview" section as supplementary dataisan uncommon narrativedevice,and 
the central points in the mini-review and their relevance to the main paper is noteasily connected 
withthemainpointsofthepaper.Theauthorsshouldconsidereitherincorporatingthesepointsinto
the Discussion orkeep the"minireview"butsuccinctly listing theconsensusand discrepanciesin 
findings described by previous studies on subretinalMPs in transgenic mouse models. 
2.Therearesomepublished studieswheretherecruitmentofcirculating MP to theretina isnot
described being detrimentalbutinstead thoughtto behelpfulto retinalcellsurvival.Theseinclude
Sasaharaetal.,Am JPathology,2008;Otanietal.,JCI,2004;theauthorsshouldreferencethem in
the discussion and account for them in theiroveralldepiction ofdiseasemechanisms. 
 
 
 
Referee#3(Remarks):
 
Generalcomments
Thisisaninterestingstudyinvestigatingtheroleodchemokine-ligand pairs CCR2-CCL2and
CX3CR1inAMD.Therearetwomainissueshere:isthereagoodmousemodelofgeographic 
atrophy (dry AMD)and whatisthe role ofinflammation in thisdisease.While the mouse isnota 
truly representative model of AMD since it does not have a macula or fovea, the main retinal 
damagein dry AMD isattheleveloftheretinalpigmentepithelium (RPE)and modelsof
progressiveRPE atrophy associated with age(and lightdamage)do offeraworking modelfor
investigating this central defect in dry AMD. This paper uses such a model. 
Concerningthesecondquestionoftheroleofinflammation in dry AMD itis less easy to attribute 
specific molecularevidence ofdirectpathogenesis in partbecause the process ofinflammation is 
also revealing new discoveries.Forinstance,there isunquestionable evidence fora role forthe 
chemokine-ligand pair CCL2-CCR2inacuteinflammatoryresponses,butinitsabsencealower
gradeofinflammation stilloccurssuggesting thatotherchemokinesmay sustain alowergradeacute
phaseresponsewhiletherequirementsforperpetuation ofchronicinflammation may be differentor
atleastbiased towardsotherchemokine-ligand interactions. This may also be determined by the 
type of mononuclear phagocyte involved in the tissue damage as outlined by the authors in the 
introduction to this paper. 
Giventhisbackground,itisnotsurprising thatthereissomeconfusion in thisfield sincedifferent
authorsdescribe differentmodels(eg dry,wetorboth modelsofAMD).The data described in this
papershow differencesto thoseofXu etal,Luhmann etaland Ambatietal,in partbecause the 
modelhereisagingofgenedeficientmiceinthecontextofarelativelyacutelight-damageinsult,EMBO MolecularMedicine  PeerReview ProcessFile- EMM-2013-02692
 
 
© EMBO 5 
whichisdifferentfrom thosereportedbytheothergroups.Inaddition,thespecificanimalhousing
conditionswillhave a bearing on theoverallresponse.
In this context,the experiments reported here have been wellperformed (see some specific points 
whichrequiretobeaddressed)andthedatamostlyarerobust(seebelow).
Theconclusionsarehoweveroverlystrong.Someconsideration mustbe given to macrophage 
plastiticity;in particular,itisnotexclusivethatCCL2 isthemain stimulatorofmacrophagedamage
and even when macrophagesare depleted,subretinalaccumulation ofmacrophagesisonly reduced 
by 50% (Fig 5k)there expression of CCR2 and response to CCL2 may not be the only means of 
causing tissue damage by macrophagesand thisissupported by previouswork from othersin which 
retinaldamage occurs in the CCL2 and CCR2 KO mice.Despite these caveats,the authors have 
identified an interesting regulatory /protective role for CX3CR1 against damage by inflammatory 
macrophageswhethertheyareCCR2+ornot.
 
 
Specificcomments
ThesignificanceoftheCCL2stainingandpresenceintheaqueousisnotclear.Whatother
chemokinesorinflammatory markerswere present? 
CellsinFigure1ereportedtobeneutrophilsandlymphocytesarenotdefinitivelymarked.Figures
1fand g areconvincing,in partbecauseofthenumberofcellsexpressing CCR2.
Figure3f:thegreyshading ofthebarsisnotclearand itisdifficultto differentiatethesubsetsof
mice.
In Figure 3 the granularity of the fundiin 3h and 3jis less distinctbutstillvisible.Whatis the 
retinalthickness in these mice? Itsipossible thatthere is somemasking ofthe"pseudodrusen".
Theretinalexplantassayisquestionable:itiswellknownthatthereisconsiderableretinalcelldeath
(necrosis) after a few hours of culture associated with endogenous retinalmicroglialand 
perivascularmacrophageactivation.Thisislikely to have a considerable effecton monocyte 
activation.
Macrophageaccumulationandtissuedamagedonotnecessarilycorrelate:itisimportanttocorrelate
macrophageaccumulationwithretinaldamagequantitatively,forinstancein Fig 5Kthere is still 
considerable macrophage accumulation butvirtually no TUNEL positivity. 
In Figure 6 itis unlikely thatinhibition of CCR2+ macrophages is specific for CxCR1 macrophage 
damage.Wasthisagenttried in otherformsofretinaldamage?  
 
 
 
1stRevision - authors'response 25 July 2013
Themanuscripthasbeensubstantiallyrevisedfollowingseveralseriesofnew experiments
corresponding to the reviewers’comments.These changesare detailed below : 
• We have included CCR2 immunohistochemistryonsectionsfrom patientswithage-related 
maculopathy(earlyAMD;Fig.1GandHandsupplementarydata).
• In addition to the quantification of CCR2+ infiltrating monocytes,we have performed IBA-1 
immunohistochemistry using a pan mononuclear phagocyte(MP)markerthatalso stainsmicroglial
cells(MCs))on allsectionsfrom patientswith geographic atrophy and quantified MP density in the 
inner retina and in the subretinal space for control and patient sections (Fig. 1N-P).
• We have also included thenumericalresultsofCX3CL1 ELISA in aqueoushumorfrom controls
and patientswith GA in the revised manuscript’stext. 
• To better characterize CCL2 expressing cells in the Cx3cr1-/- model,wecellsortedCCR2
expressing GFPlowLy6Chigh infiltrating monocytesandGFPhighLy6Cneg residentMφs and MCs of
PBS perfusedCx3cr1GFP/GFP miceafter4daysoflight-challenge and compared Ccl2mRNA levelsto 
whole-eye-lysats (Fig. 2I). Cells were sorted at 4 days of light-challenge,asLy6Chigh cellsorting at
d14 revealed an insufficientyield of cells.To verify thatCcl2 mRNA was elevated after 4 days of 
light-challenge we repeated the RT-PCR analysisofCcl2mRNA expressioninwildtypeand
Cx3cr1-/-micetoincluded4(Fig.2B)andverifiedthatCcl2inductionwasdependenton 
CCR2+monocyterecruitmentinlight-challenged Cx3cr1GFP/GFP miceandCx3cr1GFP/GFPCcr2RFP/RFP 
miceatday4(Fig.2H,theRT-PCR wasperformedatd14inthefirstversion).EMBO MolecularMedicine  PeerReview ProcessFile- EMM-2013-02692
 
 
© EMBO 6 
• We have replaced in vitro monocyte Ccl2 and CCR2 expression in the retinal-explantco-culture 
system with experiments using purified photoreceptoroutersegments (POS)to avoid the possible 
influence of dying cells in the retinal explant, as suggested by reviewer 3 (Fig. 2J and 5E).
• The quantification ofsubretinalMP accumulation in light-challenged C57BL/6,Ccl2-/-, Cx3cr1-/-, 
and Cx3cr1-/-Ccl2-/- now also includeaday 4 analysis.Fundoscopy photographshavebeen changed 
to a higher resolution to better appreciate retinal pseudodrusen.
• To better characterize the participation ofmonocyte-derived MPsin thelight-induced subretinal 
accumulation we permanently marked circulating Mosusing EdU injectionsand analysed their 
participation in thesubretinalaccumulation using clodronateand controlliposomesatday 4. 
• PhotoreceptortoxicityofwildtypeandCx3cr1-/- MosandMCswasevaluatedonretinalexplants
(Fig.6) to better define the subpopulations (Mo-deriverMPsversusMCs)toxicpotentials.
• We have rewritten and simplified the introduction,incorporating thenew resultsin therevised 
manuscript.
 
Finally,wewouldliketodraw yourattentiontotwomanuscriptsthatfurtherconfirm thedeleterious
effectofmonocyte recruitmentin retinaldegeneration in the carboxyethylpyrrole immunization 
induced AMD model (Cruz-Guillotyetal,2013)and in the Abca4-/-Rdh8-/-mouseStargardt/AMD
model(Kohno etal,2013). We believe that these recent publications will fall under EMBO 
MolecularMedicine’s“scooping protection”.
 
Point-by-pointresponsetothereviewers’comments
Referee#1(CommentsonNovelty/ModelSystem): 
Sennlaubetalhaveperformedlogicallyconstructedstudyinstate-of-the art mouse model system. 
Infiltration of selected subsets of monocytes is a relevanttopic since targeting of monocyte subsets 
opensperspectivesfortherapeuticimmunomodulation in variousinflammatory diosrcers..The 
mechanisticaspectisadequatelyelaborated.
Wethankthereviewerforsuchsupportivecomments. 
Referee#1(Remarks):
Sennlaubetalhaveaddressedrelevantandmedicalimportantquestionabouttherolespecific
monocytesubsetsin photoreceptordegeneration in experimentalinflammatory animalmodel.The
study is logically constructed and state-ofthe-artanimalmodelsare used.The study hasno gapsand 
clearly demonstratesthatinterference with CCL2-mediatemonocyterecruitmentprevents 
photoreceptordegeneration in vivo.However,modificationsforIntroduction arecommended  
Minorpoints
1.Introduction isoverloaded with information.Itisstrongly recommended to presentclearly current
gapsin ourknowledge,precisely define open questions, and to summarise the reasons why current 
study was the bestapproach to answerthese questions.Itwillmake papermore understandable for
broad scientificauditory.Extensiveinformation abouttheexperimentaldetailsofcited studies is 
betterto replaceto Discussion.
Weagreewiththereviewerthattheintroductionwasoverlycomplicated.Ithasbeensimplifiedas
muchaspossible.
2.Introduction,page3,second paragraph.Theclassification ofmononuclearphagocytesystem is
notoptimalhere.Microglialcellsarealso tissuemacrophages.In severaltissuesresident
macrophageshavehistoricalspecificnameslikeKupffercellsinliverandmicrogliainthebrain.
Microgliashouldbeconsideredassubtypeoftissuemacrophages.
In the rewritten introduction,the mononuclear phagocyte (MP) definition was shortened and keptto 
a strictminimum.Weagreewith thereviewerthatmicroglialcells(MC)area typeofresident
macrophages.However,recentresearchshowsthatmicroglia derive from primitive myeloid 
progenitorsatan earlierstageofdevelopmentthan otherresidentmacrophages(Ginhoux etal,
2010). More importantly, MP transcriptome analysis has recently shown that microglia differ from 
othermacrophagepopulations(Gautier etal,2012). It is therefore likely that retinal MCs differ EMBO MolecularMedicine  PeerReview ProcessFile- EMM-2013-02692
 
 
© EMBO 7 
significantly from residentmacrophages ofthe ciliary body and the choroid.We therefore make a 
distinction between MCsand residentmacrophageswhere itisstrictly necessary. 
Referee#2(CommentsonNovelty/ModelSystem): 
Thisstudyexaminesatopicofinterestinthefieldofage-related macular degeneration research:
how inflammatory changesin theretinacontributeto diseaseprogression.Although mononuclear
phagocytes(MPs)havebeen previously detected in AMD lesions,theirexpression ofCCL2 and 
CCR2,whichimplicatestheiroriginasinfiltratingmonocytes,isanovelpoint.Althoughthe
manuscriptshowsthat CCL2/CCR2 signallingis required for monocytic infiltration and 
photoreceptordegeneration,thetechnicalquality ofthepaperisimpacted from an absenceofdata
showing which celltypes are engaged in this signalling, how CCR2 monocytes are recruited into the
outerretina,and how they then upon entry inducephotoreceptordegeneration.Thetransgenic
mousemodelsystem usedinthisstudysharessomefeatureswiththehumandiseasebutwhether
atrophy in human disease developsin the same way asthatin the mouse model is only indirectly 
imputed (commented on below). The medical impact of this finding is significant as it indicates that 
CCL2/CCR2signallingblockademay preventmonocyticretinalinfiltration which in turn may limit
photoreceptordegeneration. 
Referee#2(Remarks):
Thismanuscriptexploresthesignallingmechanismsgoverningtherecruitmentofinflammatory
cellsto the retina and itseffecton photoreceptordegeneration in a transgenic mouse model.The 
mechanismsexaminedinthismodelare interesting,asthey may be potentially related to those 
involved in the pathogenesis of atrophic age-related macular degeneration (AMD).
Thefindingsthat(a)therecruitmentofmononuclearphagocytes(MPs)tothesubretinalspacein
aged and light-injured CX3CR1-/- miceisdependentonCCL2/CCRsignalling, (b) that these MPs 
consistin partofCCR2+ monocytes,and (c)thatthese CCR2+ monocytescontribute to 
photoreceptorapoptosis,contributesignificantdatato an on-going concern in the field ofAMD 
research and are worthy of publication.
Majorcomments:
1.CX3CR1-deficientmiceasamodelforatrophicAMD:Theauthorshavedescribed some
similarities in the outerretina ofatrophic AMD patients and in aged and light-challenged CX3CR1-
/- mice.Theyhavefound thatin both miceand human retinacontain aCCL2- and CCR2-positive
inflammatory infiltrate and that ocular levels of CCL2 are increased. However, the causal influence 
ofCCL2+ and CCR2+ MPsin atrophicAMD can only beindirectly extrapolated from the mouse 
data.Also anumberofdissimilaritiesexist:a)theseisno strong evidenceforCX3CR1 
deficiency/dysfunction in atrophicAMD,b)in thecurrentstudy,aqueouslevelsofCX3CL1 are
similarbetween atrophic AMD patients and controls,suggesting a preservation of CX3CR1 
signallingin human disease, and c) atrophic AMD is very strongly associated with large drusen and 
RPEatrophy,featuresabsentinagedoracutelylight-challenged CX3CR1-/- mice.Thepossibility
that inflammatory changes in atrophic AMD representresponses to,rather than causes of,
photoreceptordegeneration in atrophicAMD remainsarealone.Datademonstrating thepresenceof
similarinflammatory changes during the precursorstages ofatrophic AMD (i.e.atearly and 
intermediate stages of AMD) would strengthen the notion that CCR2+ monocytes have a causal role 
in human disease. 
WeagreewiththereviewerthatCX3CR1-/- miceareamodelthatonlymimicscertainaspectsfound
in GA (CCL2 increase, monocyte infiltration and subretinalMP accumulation and associated 
photoreceptordegeneration).TheCX3CR1-/- mousemodelcanthereforeonlybeseenasapartofa
muchwiderpictureofothermodelsthatmimic(alsoincompletely)differentaspectsofGA.Overthe
last two years there hasbeen an increasing interestin monocyterecruitmentand itsdeleterious
effecton photoreceptorsurvival,in photo-oxydativestressmodels(Rutar etal,2012; Suzukietal,
2012), the Abca4-/-Rdh8-/-mouseStargardt/AMD model(Kohno etal,2013), in a 
carboxyethylpyrrole immunization induced AMD model(Cruz-Guillotyetal,2013), and in rd1 mice 
(Guo etal,2012). Our manuscript takes part in the effort to analysethe effect of CCR2+monocyte 
recruitmentin retinaldegeneration and isthe firstto describe CCL2 increase and CCR2+ 
monocyte-derived MP infiltration in GA.
Weagreewiththereviewer,thatthereisnoevidenceforanassociationofageneticvariationwith
atrophicAMD and thatthemanuscriptpoorlyexplained whywethinkthattheCX3CR1-/- mouse
modelisavaluableadditiontothemodelsusedtodeciphertheinfluenceofmonocyterecruitmentinEMBO MolecularMedicine  PeerReview ProcessFile- EMM-2013-02692
 
 
© EMBO 8 
photoreceptordegeneration and in particularGA.To betterexplain theconcept,a new paragraph 
hasbeen added to thediscussion ofthenew manuscript(seebelow). 
 ConcerningthelackofadifferenceinCX3CL1levelsinGApatients,itmustbekeptin
mindthat,unlikeCCL2,CX3CL1isconstitutivelyexpressedasatransmembraneproteininretinal
neurons (Silverman etal,2003). The levelsofsoluble cleaved CX3CL1 in the aqueoushumorof
controlpatientsisvery low and doesnotseem to reflectthe strong constitutive expression of
transmembraneous CX3CL1 in the retina. In this context, it is problematic to conclude from the 
absence ofa difference in GA patientsthatCX3CR1 signallingis preserved. We do not claim to 
show thatCX3CL1/CX3CR1 signallingis affected in GA. However, we do believe that the Cx3cr1-/-
modelisavaluableadditiontoothermodels,forthereasonscitedabove (CCL2 increase,monocyte 
infiltration, subretinal MP accumulation, and associated photoreceptor degeneration).
NumericalvaluesofCX3CL1measurementswereaddedtothenew manuscriptintheresultsection
and discussed in thediscussion ofthenew manuscript(see below).
Aspointedoutbythereviewer,agerelatedmaculopathy(ARM)isastrongriskfactorforGA and
wetAMD.Assuggested,weanalysed CCR2immunohistochemistryin4eyesfrom 3patientswith
AML(laminardepositsandsoftdrusen(>160mm in size)in the absence ofgeographic lesions or 
neovascularization).CCR2+monocyteinfiltration oflaminardepositsand softdrusen werefound in 
alleyesexamined and theseresultswereincluded in Fig.1 (moreexamplesareshown in the
supplementary data). This data suggests that CCR2+monocyte infiltration is present in ARM.  
 WewouldalsoliketopointoutthatweagreethatCCR2+monocyteinfiltrationrepresents
a responseto lipid accumulation and photoreceptordegeneration in ARM and GA,a pointwestress 
throughout the manuscript. However, we do also think that there is good evidence from our data 
that the CCR2+ monocyte infiltration can attract other monocytes and that the infiltration of 
CCR2+ monocytessignificantlycontributestothephotoreceptordegeneration,atleastin aged and 
light-challenged Cx3cr1-/-mice.Modelsoflight-, genetically-induced and autoimmune-
photoreceptor/RPE degeneration seem to suggestthatthisisthecasein othermodels(Cruz-Guilloty
etal,2013;Kohno etal,2013;Rutaretal, 2012; Suzuki et al, 2012) 
ThetitleofthemanuscripthasjuxtaposedtheseobservationsinAMDandthistransgenicmouse
modelsuggestively,however,ajudiciouscritiqueofthestrength/weaknessofthisimputed
connection iswelcomeinthe Discussion (i.e. that the processes observed in mouse and manshare
similarities butitremains possible thatthey are distinctin etiology and consequence).
A new paragraphwasaddedtothediscussionexplainingsimilaritiesanddiscrepanciesofthe
CX3CR1-/- mousemodelandthehumandisease.Wealsopointoutthe model’s limitations 
throughout the manuscript.
 Page23:“Cx3cr1polymorphismshavebeenassociatedwithwetAMD insomestudies
(Anastasopoulos etal,2012,2012 #1778; Combadiere etal,2007; Tuo etal,2004; Yang etal,
2010), but their possible involvement in GA is unknown. Unlike CCL2, CX3CL1 is constitutively 
expressed asa transmembrane protein in retinalneurons(Silverman etal,2003)and isknown to 
providea tonicinhibitory signal to CX3CR1 bearing MCs that keeps these cells in a quiescent 
surveillance mode in the brain (Ransohoff,2009). CX3CL1 levels in the aqueous humor of controls 
wereverylow;verylittlecleavedCX3CL1seemstoreachtheaqueoushumorunderphysiological
conditionsand no difference wasobserved in the GA group.However,the lossofCX3CL1/CX3CR1 
signallingin the retina, leads to a strong increase of subretinal MPaccumulation,asobserved in 
Cx3cr1-deficientmicewith ageand aftera light-challenge compared to wildtype mice.Importantly,
the accumulation of subretinal Cx3cr1-deficientMPsisassociated with photoreceptor degeneration 
(Combadiere etal,2007; Ma etal,2009; Raouletal,2008a). Although they do not mimic all 
aspectsofAMD (drusen formation and RPE atrophy)theydo modelsubretinalMP accumulation 
and associated photoreceptordegeneration,which arehallmarksofAMD (Combadiere etal,2007; 
Guptaetal,2003). Compared to other models in which subretinal inflammation occurs secondarily 
to light-injury or genetic defects (Cruz-Guillotyetal,2013;Guoetal,2012;Kohnoetal,2013;
Rutaretal,2012;Suzukietal,2012), the Cx3cr1knockoutmousemodelpresentsaprimaryMP
accumulation in theabsenceofan inherited retinaldegeneration (C57BL/6Jbackground)
(Combadiere etal,2007). The absence of confounding factors that lead to photoreceptor cell death 
in the Cx3cr1 knockout mouse model makes it a particularly suitable model for the study of 
subretinalinflammation and its influence on photoreceptor homeostasis (note thatthe intensity of
the light-challenge modelused herein wasdeveloped to induce subretinalinflammation and 
subsequentphotoreceptor degeneration in the Cx3cr1-/- micebutnotin Cx3cr1+/+ mice(seebelow)).EMBO MolecularMedicine  PeerReview ProcessFile- EMM-2013-02692
 
 
© EMBO 9 
Thelightintensityusedintheseexperimentsisnotstrongenoughtodirectlyinducephotoreceptor
apoptosisin pigmented wildtypeanimals,contraryto classicallyused light-injury models).” 
 
2.Cellularentitiesand cellularmechanismsunderlying MP infiltration and photoreceptor
degeneration in aged and light-challenged CX3CR1-/- mice:Theauthorshaveinvokedanumberof
cellularentitieswithin the subretinalspace thatapparently interactwith each otherin differentways
viaCCL2/CCR2 and CX3CL1/CX3CR1 signalling. Some of these interactions seem complex, and 
the identities of the cellular entities involved in these interactions are not well discerned. For 
example,following light-challenge in CX3CR1-/- mice,thepresenceofCCL2 appearsnecessary for
the recruitment of CCR2+ monocytes. However, the presence of CCR2 also seems necessary for the 
up-regulation of CCL2 expression in the retina.In this case,the source of CCL2 thatinitiates 
monocyterecruitmentisnotclear,noristhe way in which differentcellularentitiesinteractwith 
each otherto drive and perpetuate MP recruitment.Anotherpointisthatsignalsoriginating from the 
retina seem on one hand to be importantin the regulation of monocyte expression of CCL2(some
unknown retinalsignal/sincreasesCCL2 expression,whileretinal-derived CX3CL1 repressesit).
Conversely,unknownretinalsignalsalsorepressmonocyteCCR2expressioninaCX3CR1-
independent manner. These interactions are not incorporated into an overallpicture/schemawhich 
willbehelpfulforunderstandingtheproposedpathologicalmechanism.
TheauthorsintheDiscussionalsoinvokethepresenceofamixedpopulationofMPsinthe
subretinalspace ("The monocyte-depletion experimentsconfirm thatinflammatory CCR2+ 
monocytesarerecruitedtothesubretinalspaceandparticipateinsubretinalMPaccumulationbyat
least about 50%."). They also opine that each component of this mixed MP population exerts 
differing and oppositeeffectson photoreceptordegeneration.However,noneofthedatain the
manuscriptmakesreferencetothecompositionofthismixedpopulation.
Thisentirethesisofthemanuscriptcanbebetterarticulatediftheauthorscandefineandexplain
whatsubretinalcellularentitiesexistinthemousemodels,anddescribeclearlyhow theysignalto
each otherusing CCL2/CCR2,CX3CL1/CX3CR1,orotherchannels.
TobetterevaluatetheextentofCCR2+ MosinsubretinalMPaccumulationwehaveconducteda
new seriesofexperiments.Wepermanentlymarked thecirculating monocyteswith repeated EdU 
injections prior to and during light-induced subretinal recruitment in Cx3cr1-/- miceandcompared
the numbers of subretinal EdU+ MPsinmicewithandwithoutclodronate-liposome-induced 
circulating monocyte depletion.LocalEdU administration failed to mark subretinalMPs,
suggesting thatocular MP proliferation doesnotplay a significantrole in the light-induced 
accumulation.In theseexperiments37% ofsubretinalMPswereEdU positivein micereceiving 
systemic EdU injections and controlliposomes,which seems to suggestthatatleastone third of
subretinalMPsarederived from monocytes(Fig.5).Considering thattheEdU injectionsonly
marked76% ofcirculatingmonocytes,theextentofMoparticipationinlight-induced subretinal MP 
accumulation using thismethod ispossiblyunderestimated.Indeed,monocytedepletion inhibited 
the subretinal IBA-1+ MPaccumulationby60to50%(Fig.5),suggestingthatasmuchashalfofthe
subretinalMP population mightoriginate from blood-borneMo.(Theotherhalfbeing local
residentMfs or MCs.)Similarly,genetic Ccl2 orCcr2deletionandCCR2inhibitorsdiminished
subretinalMP accumulation by 50-60% in age- and light-challenge-induced in Cx3cr1-/-and 
Cx3cr1GFP/GFP(Fig.2,3 and 7).The new results are presented in (Fig.5I-L).
Interestingly,the inhibition ofCCR2+ monocyterecruitment(Ccl2 orCcr2 deletion,monocyte
depletion and pharmacologicalinhibition Fig.3,4,5 and 7)nearlycompletelyinhibited 
photoreceptordegeneration in Cx3cr1-/- mice.Tobetterdefinethelevelofphotoreceptortoxicityof
Mo-derived MPs and MCs,we performed a new series ofin vitro co-culture experiments.The 
photoreceptortoxicityofwildtypeand Cx3cr1-/- MosandMCswasevaluatedonretinalexplants
(Fig.6).Our results show thatMos and particularly Cx3cr1-/- Mosdisplayimportantphotoreceptor
toxicity when compared to MCs. This might explain the marked neuroprotective effect of monocyte 
depletion in light-challenged Cx3cr1-/- mice.
ToevaluatewhetherCX3CR1influencesthelevelofCCL2expressioninMφs in the subretinal
microenvironment,we incubated Cx3cr1+/+ and Cx3cr1-/- macrophagesderivedfrom purifiedbone
marrowmonocytes(bMo)withphotoreceptoroutersegments(POS)preparedfrom pigretina.(The
previousmanuscriptcontained similarresultsusing retinalexplantsthatwere discarded because 
reviewer 3 pointed outthatdying cells ofthe explants mightinfluence the results).We show that
Ccl2mRNAexpression(Fig.2J)iscomparableincontrolCx3cr1+/+ and Cx3cr1-/- Mφs at18h ofEMBO MolecularMedicine  PeerReview ProcessFile- EMM-2013-02692
 
 
© EMBO 10
culture.When the Mφs were derived in thepresenceofPOS,Ccl2 mRNA induction in Cx3cr1-/- Mφs 
wassignificantlystrongercomparedtoCx3cr1+/+ Mφs (Fig.2J)suggesting thatCX3CR1 signalling
helpsrepressCCL2 secretion in subretinalwild typeMφs.
Asawhole,therevisedmanuscriptprovidesfurther evidence that CCL2 produced by subretinal 
Cx3cr1-/- Mφs participates in the recruitmentofCCR2+ monocytes that,in turn,participate in 
subretinalaccumulation and photoreceptor degeneration in Cx3cr1-/- mice.
Thismaybedoneby:
(a) defining quantitatively the potentially overlapping subsetsofCCR2+,CCL2+,and CCR2-
/CCL2- MPsexistinginthesubretinalspaceinbothagingandlight-challenged modelsand in 
human atrophicAMD,
In the originalmanuscript,we showed thatCCL2 immunohistochemically labelled subretinalMPs 
butnotintraretinalMCsatday14 oflightchallenged Cx3cr1-/- miceandthatthesignificantCcl2
mRNAinductionobservedinCx3cr1GFP/GFP mice(similarlytoCx3cr1-/- mice)wascompletely
prevented in Cx3cr1GFP/GFPCcr2RFP/RFP miceinwhichtheaccumulationisinhibited.
iMos express high levels of CCR2 and Ly6C and low levels of CX3CR1, while MCs and resident 
macrophagesexpresslowlevelsofCCR2andLy6CandhighlevelsofCX3CR1(Ransohoff& 
Cardona,2010;Wynnetal,2013). To better characterize CCL2 expressing MPs in the Cx3cr1-/- 
model,wecellsortedCCR2+GFPlowLy6Chigh infiltrating monocytes and GFPhighLy6Cneg resident
Mφs and MCs ofPBS perfused Cx3cr1GFP/GFP miceafter4daysoflight-challenge and compared 
Ccl2mRNAlevelstowhole-eye-lysats. Our results show that Ccl2 mRNA is strongly enriched in cell-
sorted iMos in eyes oflight-challenged Cx3cr1-/- mice(Fig.2I).(Cellsweresortedat4 daysoflight-
challenge,asLy6Chigh cellsorting atd14 revealed an insufficientyield ofcells.Similarly,cell
sorting in aged Cx3cr1-/- mice,inwhichthesubretinalMPaccumulationoccursovermonths,
resulted in insufficientcellnumbers to perform RT-PCR.)
ToverifythatCcl2mRNA waselevatedafter4daysoflight-challenge we repeated the RT-PCR 
analysisofCcl2 mRNA expression in wildtypeand Cx3cr1-/-micetoincluded4(Fig.2B)and
verified thatCcl2 induction wasdependenton CCR2+monocyte recruitmentin light-challenged 
Cx3cr1GFP/GFP miceandCx3cr1GFP/GFPCcr2RFP/RFP miceatday4(Fig.2H,theRT-PCR was
performed atd14 in thepreviousversion).Wealso show thatCcl2 induction isincreased in Cx3cr1-
/- monocyte-derived Mfin vitro differentiated in the presence ofphotoreceptoroutersegments. 
CX3CR1/CX3CL1signallinghasbeen shown to physiologicallyrepresstheexpression of
inflammatory mediators in CNS pathology and to protect neurons in inflammatory conditions 
(Cardona etal,2006; Ransohoff,2009). Our results show that CCL2 is overexpressed in subretinal 
MPsinCx3cr1-/- miceandinmonocyte-derived macrophagesin thepresenceofPOS in vitro.The
accumulation ofCCL2 overexpressing Cx3cr1-/- Mosmighttherebyleadtoapositivefeedbackin
aged- and light-challenged Cx3cr1-/- mice,afteraninitialrecruitmentthroughotherchemotactic
agents.
(b) clarifying whether the source of CCL2 in aging and light-challenged mice and in atrophic AMD 
is solely from infiltrating MPs or whether other retinal cells can also upregulate CCL2 expression 
(in Nakazawa etal.,PNAS 2007,a retinaldetachmentmodeldemonstrated thatCCL2 was 
upregulated instead in Mullercells,which induced macrophage/microgliainfiltration,thatthen in 
turn contribute to photoreceptor degeneration),
Theresultsofournew experimentsshow thatCcl2mRNA isstrongly enriched in cell-sorted iMos in 
eyesoflight-challenged Cx3cr1-/-. We show that Ccl2 induction in light-challenged Cx3cr1GFP/GFP is 
inhibited in Cx3cr1GFP/GFPCcr2RFP/RFP mice,thatCx3cr1-/- MosoverexpressCcl2mRNAcomparedto
wildtypeMosinthe presence of POS (that are abundant in the subretinal space), and that CCL2 
localizes to subretinal MPs in aged and light-challenged Cx3cr1-/- mice(whereinfiltratingMosare
located in light-challenged mice).CCL2 and activated Mφs have been describedto release CCL2 in 
neuro-inflammatory conditions such as multiple sclerosis in vivo (Simpson etal,1998). In our 
immunohistochemical experiments in light-challenged and aged Cx3cr1-/- mice(orinGA),theCCL2
signalwas notdistributed in a Müller cell-like distribution or in the RPE. We do not question that 
CCL2canbeinducedinMüllercellsinmodelsofretinaldetachmentorinlight-injury (Nakazawa 
etal,2007;Rutaretal,2011). However, these are very different models from our aging- orlight-
challenged Cx3cr1-/- mousemodels.Thestimulusinretinaldetachmentandlight-injury models is 
muchstrongerandinducesaphenotypeinwildtypeanimals.Asmentionedbefore,inourmodel,theEMBO MolecularMedicine  PeerReview ProcessFile- EMM-2013-02692
 
 
© EMBO 11
light-challenge isnotsufficientto induce retinaldegeneration in wildtype mice, which might explain 
the differences observed in the CCL2 expressing cell populations. 
WehopethatourresultspresentedinthenewFig.2willconvincethereviewerthatsubretinalMPs
arethemain producersofCCL2 cellsin theCx3cr1-/-mice.
(c) explaining why subretinalMPsare increased in CCL2-/- and CCR2-/- mice,andestablishing
how theseMPsaresimilarordifferentfrom thosein CX3CR1-/- mice,and
 FortheCx3cr1modelwehereshow thatCCL2isover-expressed in Cx3cr1-/- mice,which
leads to the influx of CCR2+ monocyte recruitment. We reported that Cx3cr1-/- Mfspresenta
clearance from the subretinalspace compared to wildtype Mfs{Levy,2011 #2067}We believe that
the observed pathological MP accumulation in Cx3cr1-/- miceistheresultofa combination of
increased Mo recruitment and decreased MP clearance (see discussion of the manuscript)
ForCcl2andCcr2thequestionismoredifficultandnoneofthepreviouslypublishedarticlesthat
describesubretinalMP accumulation in Ccl2 orCcr2 deficientmicehaveattempted to answerit.
Ccr2-/- micehavebeendescribedtohaveperturbationsofotherchemokinesignallingpathways
{Cardona,2008 #2060} and a similar mechanism mightbe implicated in subretinalMP 
accumulation described in thesemice.
In our laboratory,the accumulation ofsubretinalMPs in 18 month-old Ccl2-/- micewasmuchcloser
to that observed in wildtype mice than to the accumulation observed in Cx3cr1-/-keptin the same 
animalhousing conditions(to illustratethiswepresent this data in the supplementary data with a 
detailed literatureanalysisthatshowsthatsubretinalMP accumulation isgenerallymuch lower
than that observed in Cx3cr1 deficiency in the different laboratories). 
Furthermore,aswedescribeinthismanuscript, the inhibition of CCR2+ monocyte recruitment 
significantly inhibits the subretinalMP accumulation in Cx3cr1-/- mice.Inourlaboratorythe
accumulation ofsubretinalMPsin Ccl2-/-miceareisminorwhencomparedtoCx3cr1-/- mice.
ClinicalandexperimentaldatasuggestthatelevatedCCL2expression(andnotitsdeficiency)
contributesto AMD pathogenesis.Deciphering the molecularmechanismsofthe discrete subretinal
MPaccumulationinCcl2orCcr2deficientmiceisnotwithinthescopeofthismanuscript.
Tosummarizethecurrentstateofknowledgewithoutbecomingtoohypothetical,wehaveaddedthe
following paragraph to the discussion:
 Page26:“AgedCcl2-/- and Ccr2-/- micehavealsobeendescribedtodevelopthemore
discretesubretinalMP accumulationthatoccursinoldermicecomparedtoCx3cr1deficientmice,
associated with littleto no photoreceptordegeneration (seesupplementarydata)(Chen etal,2011;
Luhmannetal,2009). It is not clear how Ccl2 and Ccr2 deficiency lead to subretinal MP 
accumulation,butsubretinalIBA-1+cellsin aged Ccl2-/- and Ccr2-/- micearelikelynotderivedfrom 
CCR2+ monocytesbutmayatleastinpartbeCCR2-CX3CR1high MCsand/orthenon-inflammatory 
CX3CR1+ monocytes,whichcouldexplaintheabsenceofphotoreceptordegeneration. 
In summary,contrary to CCR2 and CCL2,CX3CR1 and CX3CL1 areconstitutivelyexpressed in the
retina similar to the brain (Ransohoff& Cardona,2010). CX3CR1 signallingsuppresses the 
expression ofinflammatory mediators,such asCCL2 in CCR2+ monocytederived inflammatory 
MPsinthesubretinalmicroenvironment.Contrarytowildtypemice,age- and light-induced stress in 
Cx3cr1deficientanimalsaresufficienttoinduceCCL2expressionandCCR2+ monocyte
recruitmentto the subretinalspace ata rate exceeding thatoftheirclearance,and subretinalMPs
accumulate.In thebrain,Cx3cr1-/- Mfsclearlessefficientlyfromtheinjectionsitecomparedto
wildtypemacrophages(Cardona etal,2006). We reported that Cx3cr1-/- Mfspresentasimilar
impaired clearance from the subretinal space compared to wildtype Mfs(Levy etal,2011)and are
currently investigating the molecularmechanism behind thisphenomenon.The combination of
increased Mo recruitment and decreased MP clearance possibly explainsthe pathologicalMP 
accumulation observed in Cx3cr1-/- mice.Thispathologicalaccumulation,incombinationwiththe
increased neurotoxicity of Cx3cr1-/- MPs(Cardona etal,2006)and in particularCx3cr1-/- Mos(Fig.
6)mightexplain thesubretinalinflammation and photoreceptor degeneration observed in Cx3cr1-/- 
mice.”
(d) demonstrating how the absence of CX3CR1 signallingin monocytes results in such different 
responses compared to WT monocytes.
Tobetterdefinehow CX3CR1signallingon MCsand monocyte-derived Mfsaffectsphotoreceptor
toxicity we performed a new series of in vitro co-culture experimentson retinalexplants,asEMBO MolecularMedicine  PeerReview ProcessFile- EMM-2013-02692
 
 
© EMBO 12
described above(Fig.6).ThenatureofthephototoxicMP-derived factoriscurrentlyunknown and 
we(amongothers)areactivelypursuing thisresearch.Research papersin thefield often present
differencesin a selection of“M1” markers,to illustratetheirtoxicpotential.Macrophage
polarization isconsiderablydiverseand ishighlydependenton itsenvironment(Gautier etal,2012; 
Wynnetal,2013). As long as the Mf-derived photoreceptortoxicfactorremainsunidentified,we
believethatourin vitro evaluation ofphotoreceptor-toxicity is more telling than the expression of 
classically described M1 markers.
Minorpoints:
1.Whilethedataisinteresting and thefiguresareclear,thenarrativeand quality ofwriting can be
improved. The "minireview" section as supplementary data is an uncommon narrative device, and 
the central points in the mini-review and their relevance to the main paper is noteasily connected 
withthemainpointsofthepaper.Theauthorsshouldconsidereitherincorporatingthesepointsinto
the Discussion or keep the "minireview" but succinctly listing the consensus and discrepancies in 
findings described by previous studies on subretinalMPs in transgenic mouse models. 
Assuggested bythereviewerwedeleted theminireview from thesupplementarydata.Our
comparative data ofsubretinalMP accumulation in 18 month-old Cx3cr1-/- and CCL2-/-miceis
now presented undertheheading:“Comparison ofsubretinalMP accumulation in C57BL/6,Ccl2-/- 
and Cx3cr1-/- miceat18monthsunderthesameanimalhousingconditions.”(supplementarydata)
and accompanied bya detailed literatureanalysisfortheinterested reader. 
2.Therearesomepublished studieswheretherecruitmentofcirculating MP to the retina isnot
described being detrimentalbutinstead thoughtto behelpfulto retinalcellsurvival.Theseinclude
Sasaharaetal.,Am JPathology,2008;
Wethankthereviewerforthissuggestionandhaveincludedthisreferenceinthediscussion.
Otanietal.,JCI,2004;theauthorsshouldreferencethem inthediscussionandaccountforthem in
their overall depiction of disease mechanisms. 
Otanietal.describestheeffectoflineage-negativehematopoieticstem cellscontaining endothelial
precursorson vascularand retinaldegeneration in rd1 mice.ItdoesnotinvestigatetheroleofMos
orMPsin retinaldegeneration.Wefeltthata discussion oftheinfluenceofotherbone-marrow
derived cellson photoreceptordegeneration would be beyond thescopeofourdiscussion.
 
Referee#3(Remarks):
 
Generalcomments
Thisisaninterestingstudyinvestigatingtheroleodchemokine-ligand pairs CCR2-CCL2and
CX3CR1inAMD.Therearetwomainissueshere:isthereagoodmousemodelofgeographic
atrophy (dry AMD)and whatisthe role ofinflammation in thisdisease.While the mouse isnota 
truly representative model of AMD since it does not have a macula or fovea, the main retinal 
damagein dry AMD isattheleveloftheretinalpigmentepithelium (RPE)and modelsof
progressiveRPE atrophy associated with age(and lightdamage)do offeraworking modelfor
investigating this central defect in dry AMD. This paper uses such a model.
Concerningthesecondquestionoftheroleofinflammationin dry AMD itislesseasy to attribute
specific molecularevidence ofdirectpathogenesis in partbecause the process ofinflammation is 
also revealing new discoveries.Forinstance,there isunquestionable evidence fora role forthe 
chemokine-ligand pair CCL2-CCR2inacuteinflammatoryresponses,butinitsabsencealower
gradeofinflammation stilloccurssuggesting thatotherchemokinesmay sustain alowergradeacute
phaseresponsewhiletherequirementsforperpetuation ofchronicinflammation may bedifferentor
atleastbiased towardsotherchemokine-ligand interactions. This may also be determined by the 
type of mononuclear phagocyte involved in the tissue damage as outlined by the authors in the 
introduction to this paper. 
Giventhisbackground,it is not surprising that there is some confusion in this field since different 
authorsdescribe differentmodels(e.g.dry,wetorboth modelsofAMD).Thedatadescribed in this
papershow differencesto thoseofXu etal,Luhmann etaland Ambatietal,in part because the 
modelhereisagingofgenedeficientmiceinthecontextofarelativelyacutelight-damageinsult,EMBO MolecularMedicine  PeerReview ProcessFile- EMM-2013-02692
 
 
© EMBO 13
whichisdifferentfrom thosereportedbytheothergroups.Inaddition,thespecificanimalhousing
conditionswillhave a bearing on the overall response. 
In this context,the experiments reported here have been wellperformed (see some specific points 
whichrequiretobeaddressed)andthedatamostlyarerobust(seebelow).
Theconclusionsarehoweveroverlystrong.Someconsideration mustbegiven to macrophage
plasticity; in particular, it is not exclusive that CCL2 is the main stimulator of macrophage damage 
and even when macrophagesare depleted,subretinalaccumulation ofmacrophagesisonly reduced 
by 50% (Fig 5k)thereexpression of CCR2 and response to CCL2 may not be the only means of 
causing tissue damage by macrophagesand thisissupported by previouswork from othersin which 
retinaldamage occurs in the CCL2 and CCR2 KO mice.Despite these caveats,the authors have 
identified an interesting regulatory /protective role for CX3CR1 against damage by inflammatory 
macrophageswhethertheyareCCR2+ornot.
Wethankthereviewerforsuchsupportivecomments. 
Specificcomments
ThesignificanceoftheCCL2stainingandpresence in the aqueous is not clear. What other 
chemokinesorinflammatory markerswere present? 
Thechemokineswestudiedintheaqueoushumour(AH)wereCCL2andCX3CL1.Theywereboth
measuredusingspecificELISAsthatnecessitated50mlofundilutedAH (cataractsurgeryAH 
specimens rarely exceeded 100mlper patient).Using ELISAs we were only able to measure the two 
chemokines(CCL2 and CX3CL1)thatare ofdirectinterestin thisstudy.In the new manuscript,we 
haveincluded theresultsfrom theCX3CL1 measurements thatwere very low and similar in both 
groups(seeabove)(Controls:0,08 ng/ml+/-0,004 SEM;GA:0,085 ng/ml+/-0,003 SEM).We
therefore do not have measurements of other chemokines to present at this point. However, to better 
characterize the MP populationsinGA weperformedIBA1stainingontheparaffinsectionsofGA 
donorsand controlsthatquantitativelyconfirm theaccumulation ofsubretinalMPsin thesubretinal
space and show thatthere is no difference in numbers in terms ofintraretinal MPs between the two 
groups(Fig.1 M-O).
CellsinFigure1ereportedtobeneutrophilsandlymphocytesarenotdefinitivelymarked. 
WeagreewiththereviewerthattheinsetoftheformerFig.1EtoillustrateCCR2stainingonblood
smears was too smallto allow for the morphological appreciation of polynuclear neutrophils and 
smallround lymphocytes.Two micrographs depicting CCR2 positive monocytes alongside 
morphologicallyrecognizableneutrophils(smallpolymorphnuclear)andlymphocytes(smalland
little cytoplasm) are therefore shown in the supplementary data to assure a better understanding.
Figures1fandgareconvincing,inpartbecauseofthenumberofcellsexpressingCCR2.
WeagreewiththereviewerthattheformerFig.1FcontainedmoreCCR2+ cellsthancountedon
averagein theGA lesions.TheCCR2+ cellsarenotalwaysevenlydistributed in theGA lesion.We
exchanged the picture Fig.1F and also present3 more CCR2 stained GA lesionsin a figure in the 
supplementary data to illustrate differentaspectsofGA lesion presentation. 
Figure3f:thegreyshadingofthebarsisnotclearanditisdifficulttodifferentiatethesubsetsof
mice.
Thenew Figure3now containsaseparatequantificationofsubretinalMP accumulationinlight-
challenged C57BL/6,Ccl2-/-, Cx3cr1-/-, and Cx3cr1-/-Ccl2-/-, that also includes a day4 analysis (Fig. 
3F)and a separategraph to presenttheresultsforlight-challenged C57BL/6J,Ccl2-/-, CCR2-/-, 
Cx3cr1GFP/GFP, Cx3cr1GFP/GFPCcl2-/-, and Cx3cr1GFP/GFPCcr2RFP/RFP mice(Fig.3G).Wehave
introduced colourcoding to Fig.3G to facilitate the differentiation ofthe subsets. 
In Figure 3 the granularity of the fundiin 3h and 3jis less distinctbutstillvisible.Whatis the 
retinalthickness in these mice? Itis possiblethatthereissomemasking ofthe"pseudodrusen". 
Weagreewiththerefereethatthewide-angleview ofthefundusphotographsdoesnotfacilitatethe
visualization of“pseudodrusen” in the figure.We changed allphotographsoffunduspicturesto a 
highermagnification in thenew manuscript(in a previoussubmission wewereasked to show wide-
anglepicturesbecausea reviewersuspected wewanted to hidetheretinallesionsdescribed in 
Cx3cr1-/-Ccl2-/-mice,thatwenowknowarerd8related.)Wewouldalsoliketopointoutthat
although itisdifficultto takefunduspicturesthataresharp throughoutthefundus,theEMBO MolecularMedicine  PeerReview ProcessFile- EMM-2013-02692
 
 
© EMBO 14
“pseudodrusen” arequiteeasytoseeuponclinicalobservation.Wearenottryingtohidea
phenotypein Ccl2-/- orCx3cr1-/-Ccl2-/-mice.Totalretinalthicknesses(thatcouldleadtoamasking
effect)are notincreased in Ccl2-/- orCx3cr1-/-Ccl2-/-micecomparedtowildtypeanimals.Please
notethatthe“pseudodrusen” in thesemodelscorrespond to “lipid bloated” subretinalMPs
(Combadiere etal,2007; Luhmann etal,2009). Quantification of subretinal MPs (that are 
composed of“lipid bloated” and “lean” MPs)are certainly a more reliable way to evaluate the 
numberofsubretinalMPs.
Theretinalexplantassayisquestionable:itiswellknown thatthere isconsiderable retinalcelldeath 
(necrosis) after a few hours of culture associated with endogenous retinalmicroglialand 
perivascularmacrophageactivation.Thisislikely to haveaconsiderableeffecton monocyte 
activation.
Weagreewiththerefereethattheretinalexplantcouldinfluencegeneexpressioninmonocytesby
meansotherthanthepresenceofphotoreceptoroutersegments(POS).TheinvitromonocyteCcl2
and CCR2 expression in theretinal-explantco-culture system were replaced by experimentsusing 
purified photoreceptoroutersegments(POS)(Fig.2Jand 5E). 
Macrophageaccumulationandtissuedamagedonotnecessarilycorrelate:itisimportanttocorrelate
macrophageaccumulationwithretinaldamagequantitatively,forinstancein Fig 5Kthereisstill
considerable macrophage accumulation butvirtually no TUNEL positivity. 
WeagreewiththereviewerthattheinhibitionofCCR2+ monocyterecruitmentunproportionally
inhibited photoreceptor degeneration in Cx3cr1-/- mice(Ccl2orCcr2deletion,monocytedepletion,
and pharmacologicalinhibition new Fig.3,4,5 and 7).Theexperimentspresented in theformer
version ofthe manuscript (monocyte depletion experiments) only indirectly allowed the estimation 
oftheparticipation ofblood-derived monocytesin subretinalMP accumulation.AsCCR2 
expression isquickly downregulated in infiltrating Mosthe Cx3cr1GFP/GFPCcr2RFP/+ micedonot 
accuratelyreflecttheMo-derived MP population.
In the new manuscriptwe conducted a series ofexperiments to better evaluate the extentofCCR2+ 
MosinsubretinalMPaccumulation(Fig.5I-L)andtheirpotentialtoxicity(Fig.6).We
permanentlymarked thecirculating monocyteswith repeated EdU injectionspriorto and during 
light-induced subretinal recruitment in Cx3cr1-/- miceandcomparedthenumbersofsubretinal
EdU+ MPsinmicewithandwithoutclodronate-liposome-induced circulating monocyte depletion. 
LocalEdU administrationfailedtomarksubretinalMPs,suggestingthatocularMP proliferation
doesnotplaya significantrolein light-induced accumulation.Using thisexperimentalsetup,37% 
ofsubretinalMPswereEdU positivein micereceiving systemicEdU injectionsand control
liposomes. This seems to suggest that at least one third of subretinal MPs originated from 
circulation.Considering thatthe EdU injections only marked 76% ofcirculating monocytes,the 
extentofMo participation in light-induced subretinal MP accumulation using this method is 
possiblyunderestimated.Indeed,monocytedepletion inhibited thesubretinalIBA-1+ MP
accumulation by 50 to 60% (Fig.5),suggesting thatasmany ashalfofthe subretinalMP 
population mightoriginatefrom blood-borneMo and halffrom localresidentMfsorMCs.
Similarly,geneticCcl2 orCcr2 deletion and CCR2 inhibitorsdiminished subretinal MP 
accumulation by50-60% in age- and light-challenge-induced in Cx3cr1-/-and Cx3cr1GFP/GFP(Fig.2,
3 and 7).Thenew resultsarepresented in (Fig.5I-L).
Tobetterdefinethesubpopulation’s(Mo-derived MPsversusMCs)influenceon photoreceptor
degeneration,weperformed a seriesofin vitro co-culture experiments.The photoreceptortoxicity 
ofwildtypeand Cx3cr1-/- MosandMCswasevaluatedonretinalexplants(Fig.6).Ourresultsshow
that Mos and particularly Cx3cr1-/- Mosdisplayphotoreceptortoxicity compared to MCs and might 
explain the marked neuroprotective effectofmonocyte depletion in light-challenged Cx3cr1-/- mice.
In Figure 6 itis unlikely thatinhibition of CCR2+ macrophages is specific for CxCR1 macrophage 
damage.Wasthisagenttried in other forms of retinaldamage? As itis the CCR2 dependently 
recruited monocytes in the CX3CR1KO thatconfer the neurotoxic property
Usingseveraldoubleknockoutmousestrainsandmonocytedepletionexperiments,weshowedthat
CCL2dependentCCR2+ monocterecruitmentisacriticalcomponentinthesubretinalMP
accumulation ofCx3cr1deficient mice.ToevaluatewhetherthepharmacologicalinhibitionofCCR2
is able to also inhibit CX3CR1-dependentsubretinalMP accumulation and photoreceptor
degeneration,wetreated light-challenged Cx3cr1-/- micesystemicallywithaCCR2inhibitor(RS
102895,Tocris).Thisinhibitorisdescribed asblocking CCR2 mediated signallingEMBO MolecularMedicine  PeerReview ProcessFile- EMM-2013-02692
 
 
© EMBO 15
(http://www.tocris.com/dispprod.php?ItemId=104317#.Ue7AAxZTPUY).The inhibition of
subretinalMP accumulation and photoreceptor degeneration by pharmacologicalmeans thereby 
reproduces the results obtained by genetic deletion and monocyte depletion.
 
References:
AnastasopoulosE,KakoulidouA,ColemanAL,SinsheimerJS,WilsonMR,YuF,SalonikiouA,
KoskosasA,PappasT,FountiP,LambropoulosA,TopouzisF(2012)Associationofsequence
variation in theCX3CR1 genewith geographicatrophy age-related macular degeneration in a Greek 
population.CurrEyeRes37(12): 1148-1155 
 
CardonaAE,PioroEP,SasseME,KostenkoV,CardonaSM,DijkstraIM,HuangD,KiddG,
DombrowskiS,DuttaR,LeeJC,CookDN,JungS,LiraSA,LittmanDR,RansohoffRM (2006)
Controlofmicroglialneurotoxicity by thefractalkinereceptor.NatNeurosci9(7): 917-924 
 
ChenM,ForresterJV,XuH (2011)Dysregulationinretinalpara-inflammation and age-related 
retinaldegeneration in CCL2 or CCR2 deficientmice.PLoSOne6(8): e22818 
 
CombadiereC,FeumiC,RaoulW,KellerN,RoderoM,PezardA,LavaletteS,HoussierM,Jonet
L,PicardE,DebreP,SirinyanM,DeterreP,FerroukhiT,CohenSY,ChauvaudD,JeannyJC,
ChemtobS,Behar-CohenF,SennlaubF(2007)CX3CR1-dependentsubretinalmicrogliacell
accumulation isassociated with cardinalfeaturesofage-related macular degeneration.J Clin Invest
117(10): 2920-2928 
 
Cruz-GuillotyF,SaeedAM,EchegarayJJ,DuffortS,BallmickA,TanY,BetancourtM,ViteriE,
RamkhellawanGC,EwaldE,FeuerW,HuangD,WenR,HongL,WangH,LairdJM,SeneA,
ApteRS,SalomonRG,HollyfieldJG,PerezVL(2013)Infiltrationofproinflammatorym1
macrophagesintotheouterretinaprecedesdamageinamousemodelofage-related macular 
degeneration.IntJ Inflam 2013:503725 
 
GautierEL,ShayT,MillerJ,GreterM,JakubzickC,IvanovS,HelftJ,Chow A,ElpekKG,
GordonovS,Mazloom AR,Ma'ayanA,ChuaWJ,HansenTH,TurleySJ,MeradM,RandolphGJ
(2012) Gene-expression profilesand transcriptionalregulatory pathwaysthatunderlietheidentity
and diversity ofmouse tissue macrophages.NatImmunol13(11): 1118-1128 
 
GinhouxF,GreterM,LeboeufM,NandiS,SeeP,GokhanS,MehlerMF,ConwaySJ,NgLG,
StanleyER,SamokhvalovIM,MeradM (2010)Fatemappinganalysis reveals thatadultmicroglia 
derivefrom primitivemacrophages.Science330(6005): 841-845 
 
GuoC,OtaniA,OishiA,KojimaH,MakiyamaY,NakagawaS,YoshimuraN (2012)Knockoutof
ccr2 alleviatesphotoreceptorcelldeath in a modelofretinitispigmentosa.ExpEyeRes104:39-47 
 
GuptaN,BrownKE,Milam AH (2003)Activatedmicrogliainhumanretinitispigmentosa,late-
onsetretinaldegeneration,and age-related macular degeneration.ExpEyeRes76(4): 463-471 
 
KohnoH,ChenY,KevanyBM,PearlmanE,MiyagiM,MaedaT,PalczewskiK,MaedaA (2013)
PhotoreceptorProteinsInitiateMicroglialActivationviaToll-like Receptor 4 in Retinal 
DegenerationMediatedbyAll-trans-retinal.J BiolChem 288(21): 15326-15341 
 EMBO MolecularMedicine  PeerReview ProcessFile- EMM-2013-02692
 
 
© EMBO 16
LevyOE,CalippeBE,RaoulW,CameloS,LavaletteS,GuillonneauX,CombadiereC,SennlaubF
(2011) CX3CR1 DeficientMacrophages PresentAn Impaired Clearance From The Subretinal
Space.ARVO MeetingAbstracts52(6): 968 
 
LuhmannUF,RobbieS,MunroPM,BarkerSE,DuranY,LuongV,FitzkeFW,BainbridgeJ,Ali
RR,MaclarenR (2009)Thedrusen-like phenotype in aging Ccl2 knockout mice is caused by an 
accelerated accumulation ofswollen autofluorescentsubretinalmacrophages. InvestOphthalmolVis 
Sci
 
MaW,ZhaoL,FontainhasAM,FarissRN,WongWT(2009)Microgliainthemouseretinaalter
the structure and function of retinal pigmented epithelial cells: a potential cellular interaction 
relevantto AMD.PLoSOne4(11): e7945 
 
NakazawaT,HisatomiT,NakazawaC,NodaK,MaruyamaK,SheH,MatsubaraA,MiyaharaS,
NakaoS,YinY,BenowitzL,Hafezi-MoghadamA,MillerJW (2007)Monocytechemoattractant
protein 1 mediatesretinaldetachment-induced photoreceptor apoptosis. ProcNatlAcadSciU SA 
104(7): 2425-2430 
 
RansohoffRM (2009)Chemokinesandchemokinereceptors:standingatthecrossroadsof
immunobiology and neurobiology. Immunity 31(5): 711-721 
 
RansohoffRM,CardonaAE(2010)Themyeloidcellsofthecentralnervoussystem parenchyma.
Nature468(7321): 253-262 
 
RaoulW,FeumiC,KellerN,LavaletteS,HoussierM,Behar-CohenF,CombadiereC,SennlaubF
(2008) Lipid-bloated subretinalmicroglialcellsareattheorigin ofdrusen appearancein CX3CR1-
deficientmice.OphthalmicRes40(3-4): 115-119 
 
RutarM,NatoliR,ProvisJM (2012)SmallinterferingRNA-mediatedsuppressionofCcl2in
Mullercellsattenuatesmicroglialrecruitmentandphotoreceptordeathfollowingretinal
degeneration.J Neuroinflammation 9:221 
 
RutarM,NatoliR,ValterK,ProvisJM (2011)EarlyfocalexpressionofthechemokineCcl2by
Mullercellsduringexposuretodamage-inducing bright continuous light. InvestOphthalmolVis Sci
52(5): 2379-2388 
 
SilvermanMD,ZamoraDO,PanY,TexeiraPV,BaekSH, Planck SR, Rosenbaum JT (2003) 
Constitutiveandinflammatorymediator-regulated fractalkine expression in human ocular tissues 
and cultured cells.InvestOphthalmolVis Sci44(4): 1608-1615 
 
SimpsonJE,NewcombeJ,CuznerML,WoodroofeMN (1998)Expression ofmonocyte
chemoattractantprotein-1 and otherbeta-chemokinesby residentglia and inflammatory cellsin 
multiplesclerosislesions.J Neuroimmunol84(2): 238-249 
 
SuzukiM,TsujikawaM,ItabeH,DuZJ,XieP,MatsumuraN,FuX,ZhangR,SonodaKH,
EgashiraK,HazenSL,KameiM (2012)Chronicphoto-oxidativestressand subsequentMCP-1 
activation ascausative factorsforage-related macular degeneration.J CellSci125(Pt10): 2407-
2415 EMBO MolecularMedicine  PeerReview ProcessFile- EMM-2013-02692
 
 
© EMBO 17
 
TuoJ,SmithBC,BojanowskiCM,MelethAD,GeryI,CsakyKG,Chew EY,ChanCC (2004)The
involvement of sequence variation and expression of CX3CR1 in the pathogenesis of age-related 
maculardegeneration.FasebJ18(11): 1297-1299 
 
Wynn TA,ChawlaA,Pollard JW (2013)Macrophagebiology in development,homeostasisand 
disease.Nature496(7446): 445-455 
 
YangX,HuJ,ZhangJ,GuanH (2010)PolymorphismsinCFH,HTRA1andCX3CR1conferrisk
to exudative age-related macular degeneration in Han Chinese. BrJOphthalmol
 
 
 
2nd EditorialDecision 14 August2013
ThankyouforthesubmissionofyourrevisedmanuscripttoEMBO MolecularMedicine.Wehave
now received theenclosed reportsfrom thetwo Reviewersthatwereasked to re-assessit.Asyou 
willseebelow,theReviewersarenow globallysupportivewithsomefinalrequests,and Iam 
pleased to inform you thatwewillbeableto acceptyourmanuscriptpending thefollowing final
amendments(which willbe dealtwith editorially): 
 
1)Reviewer2 feelsthatyourmanuscriptwould benefitfrom someextensiveediting.Isuggestthat
you makean effortin thissense.Ourown copy-editing processwilltake care ofthe typographical
errorsand obviousgrammaticalerrorsbutcannotsignificantly improve overallreadability.
Reviewer3hadalsoexpressedconcernsinthis respect.I mustsay thatI agree thatoverall,the 
manuscriptcouldbeimprovedandtoincreaseimpactanddeliveryofthemessage.
 
2)Reviewer3 would likeyou to recognisetheweaknessoftheacutelightdamagemodelclearly.
Also,s/henotesthatreciprocal control of macrophage recruitment and activity via CX3CR1 and 
CCR2inthemodelshouldbecommented.Iwouldliketoaddthatthis(important)pointperhaps
could emerge more clearly in the Abstract. 
 
3)AsperourAuthorGuidelines,thedescription ofallreported datathatincludesstatisticaltesting 
muststatethenameofthestatisticaltestusedtogenerateerrorbarsandPvalues,thenumber(n)of
independent experiments underlying each data point (not replicate measures of one sample), andthe 
actualP value foreach test(notmerely 'significant'or'P < 0.05'). 
 
Pleasealsoprovidealistofchangeswiththeindicationofwheretheywereappliedwhenyou
submityourrevised manuscript.
 
I look forward to reading a new revised version ofyourmanuscriptassoon aspossibleand in any 
case,within two weeks.
 
***** Reviewer'scomments***** 
 
Referee#2(Remarks):
 
Theauthorsaretobecongratulatedwithmakingmultipleimprovementstothemanuscriptthat
strengthen theirconclusions.In particular,they haveprovided datashowing a)CCR2 isexpressed in 
MPsinhumanAMDsamples,b)theinvolvementofmonocytesthathavebeenlabeledusingan
alternative technique to CCR2+ IHC,and c)demonstrating the directtoxicity ofmonocytesto 
photoreceptors. The manuscript is also improved in the quality of its writing, particularly in the 
Introduction and Discussion.However,another round of editing to remove typographicalerrors and 
some awkwardness ofexpression in parts ofthe manuscriptcan stillhelp the manuscriptread a little 
better.
 EMBO MolecularMedicine  PeerReview ProcessFile- EMM-2013-02692
 
 
© EMBO 18
 
Referee#3(Remarks):
 
Theweaknessoftheacutelightdamagemodelshouldberecognisedclearly. 
ThereciprocalcontrolofmacrophagerecruitmentandactivityviaCX3CR1andCCR2inthismodel
is interesting and may reflectacute versus chronic inflammation.A commentto this effectmightbe 
important. 
 
 
 
2nd Revision - authors'response 28 August2013
Themanuscripthasbeenrevisedaccordingtoyoursuggestions:
1)Reviewer2 feelsthatyourmanuscriptwouldbenefitfrom someextensiveediting.Isuggestthat
you makean effortin thissense.Ourown copy-editing processwilltake care ofthe typographical
errorsand obviousgrammaticalerrorsbutcannotsignificantly improve overallreadability. 
Reviewer3hadalsoexpressedconcernsinthisrespect.ImustsaythatIagreethatoverall,the
manuscriptcouldbeimprovedandtoincreaseimpactanddeliveryofthemessage.
 
Therevisedmanuscripthasbeeneditedinthatsense.Inparticularparts ofthe resultsection of
“CCL2deficiencyprotectsCx3cr1-/- micefrom age- and light-induced photoreceptor degeneration” 
and “SubretinalMP accumulation in Cx3cr1-/- miceisdependentonCCL2mediatedmonocyte
recruitment” have been rephrased to facilitatetheunderstanding.A pdffilehighlighting allthe
changesofthe revised manuscriptwassubmitted separately. 
 
2)Reviewer3 would likeyou to recognisetheweaknessoftheacutelightdamagemodelclearly.
Also,s/henotesthatreciprocalcontrolofmacrophagerecruitmentandactivityviaCX3CR1and
CCR2inthemodelshouldbecommented.Iwouldliketoaddthatthis(important)pointperhaps
could emerge more clearly in the Abstract. 
 
Tofurtherrecognizethedifferencesofacuteversuschronicsubretinalmononuclearphagocyte 
accumulation weemphasized thesedifferencesin thediscussion: 
 “Althoughaged Cx3cr1-deficientmicedo notmimicallaspectsofAMD (drusen formation and 
RPE atrophy)theydomodelchronic subretinalMP accumulation and associated photoreceptor 
degeneration,which arehallmarksofAMD” (page23)
“Exaggerated subretinalMP accumulation and photoreceptor degeneration can also be induced 
acutelybya light-challenge in Cx3cr1 knockout mice (Raouletal,2008a).” (page 23) 
“Interestingly,although light-induced subretinal MP accumulation represents an acute 
inflammation and might therefore be quite different from the chronic inflammation observed with 
age, the inhibition of CCL2/CCR2 prevented subretinal inflammation in the same orderof
magnitude.”(page26).
TofurtheremphasizethedifferencesintherolesofCx3cr1andCcl2/Ccr2(whichisthesubjectof
the whole experimental part of this manuscript) we specified in the title the use of the Cx3cr1 
knockoutmouse asthe modelofsubretinalinflammation (experimentalsubretinalinflammation in 
Cx3cr1deficientmice).As you suggested we also added this importantaspectto the abstract:
 “OurstudyshowsthatcontrarytoCCR2andCCL2,CX3CR1isconstitutivelyexpressedinthe
retina where itrepresses the expression ofCCL2 and the recruitmentofneurotoxic inflammatory 
CCR2+ monocytes.“
3)AsperourAuthorGuidelines,thedescription ofallreported datathatincludesstatisticaltesting 
muststatethenameofthestatisticaltestusedtogenerateerrorbarsandPvalues,thenumber(n)of
independent experiments underlying each data point (not replicate measures of one sample), and the 
actualP value foreach test(notmerely 'significant'or'P < 0.05'). EMBO MolecularMedicine  PeerReview ProcessFile- EMM-2013-02692
 
 
© EMBO 19
AsmentionedintheMaterialandmethodsection,statisticalanalysiswasperformedusingGraph
PadPrism 5byone-wayortwo-wayAnovaanalysisofvariancefollowedbyBonferronipost-test, 
students t-test, or Mann–Whitneytestforcomparisonamongmeansdependingontheexperimental
design.Thenumberofindependentexperiments(n),exactp valuesareindicated in thefigure
legends for students and Mann-Whitneytestsandsignificance levels,ascalculated by Prism 5,are 
indicated for Anova tests (http://www.graphpad.com/support/faqid/189/).
 
 
 
 
