# Supplementary material for: CCR2+ monocytes infiltrate atrophic lesions in age-related macular disease and mediate photoreceptor degeneration in experimental subretinal inflammation in Cx3cr1 deficient mice
Source: EMBO Mol Med. 2013 Oct 21;5(11):1775–93. doi: 10.1002/emmm.201302692 (PMC3840491; doi:10.1002/emmm.201302692)
Supplement: Supplementary file 4 [file emmm0005-1775-SD4.txt]

Table:Demographicdataof thestudy group of patients with geographicatrophy and the
controlgroup of patients withoutretinaldisorders and undergoing routinecataractsurgery
CCR2 immunohistochemistry on healthy human blood smear
Negativecontroland examples of 
IntravitrealEdU injections in light-challenged Cx3cr1-/-mice
Comparaison of subretinalMP accumulation in Cx3cr1-/- miceat18 
months under thesameanimalhousing conditions.
Photoreceptor status in 3-month-old C57BL/6 and Cx3cr1-/- mice
References:Table:Demographicdataofthestudygroup ofpatientswith geographicatrophy
and the controlgroup ofpatients withoutretinaldisorders and undergoing 
routine cataract surgery 
Characteristic study group (n=18) controlgroup (n=22) p (value)
       
Age,mean(SD) 80,1 (8,9)  76,2 (7,8)  0,14 (student)
Women,n(%) 13 (72,2)  13 (59,1)  0,38 (chi2)CCR2immunohistochemistry on healthy human blood smear
 
Scalebar c= 50µm.  
Negative controland examples of
 
 
G) CCR2 (green 
staining), H) CD18 (red staing), I) mergedoublelabeling of aGA lesion.
Scale bar a and b = 100µm; Scale bar c = 
50µm.  
IntravitrealEdU injections in light-challenged Cx3cr1-/-mice
 
To evaluate theparticipation of localproliferation of MPs in theaccumulation of subretinal
MPs, 2µl of 30mg/ml EdU was injected intravitreally (n=4) at d2 (before significant
subretinalMP accumulation occurs) and EdU (A and E, red), Hoechst(B and F, blue;merged 
with EdU C and G), IBA-1 labelling (D and H, green labelling, merged with EdU and 
Hoechst) wereperformed on corneal(A-D) and RPE/choroidal(E-F) flatmounts. Numerous 
EdU positive, Hoechstpositivebasalepithelialcells wereobserved in thecornealepithelium
(A-C) indicating thatphysiologically proliferating cells weremarked with this protocol. On 
the other hand subretina IBA+MPs revealed some degree of extranuclear autofluorescence, 
but thenucleihad not incorporated the locally injected tracablenucleotideEdU, suggesting 
thatsubretinalMPs existed prior to EdU injection or proliferated outsidetheeye. Scalebar = 
10µm.  
Comparaison of subretinalMPaccumulation in Cx3cr1-/- 
miceat18 months under the same animalhousing conditions. 
Subretinalmononuclear phagocytes (MPs) accumulatewith agein C57BL/6 mice(Xu etal, 
2008) and lightdependently in albino strains (Ng &Streilein, 2001). Deletion of Cx3cr1 leads 
to increased MP accumulation, quantified on IBA1 stained RPE/choroidal- and retinal-
flatmounts, on a pigmented C57BL/6 (100% to 500% increase) (Chinnery et al, 2011;
Combadiere et al, 2007) and albino BALB background (300% increase at 2 months) 
(Chinnery et al, 2011; Combadiere et al, 2007); in Cx3cr1-/- knockout (Combadiere et al, 
2007) and Cx3cr1GFP/GFP knockin mice (Chinnery et al, 2011; Combadiere et al, 2007). In 
someanimalhousing conditions MP accumulation can reacheamassif 180 MPs/mm2 in both 
genotypes at20-months (Chinnery etal, 2011) (which is far aboveany described subretinal
MPs density under normal light conditions, even in albino animals (Ng &Streilein, 2001)) 
and in theseconditions aCX3CR1 dependentdifferenceis no longer observed. 
  On the other hand, Ccl2 and Ccr2 knockout animals have also been described to 
presentanon-significantincreaseof subretinalMPs of about30% in Ccr2-/-, and asignificant
increaseof 50% in Ccl2-/- micecompared to wiltypemice at20 months only, quantified on 
IBA-1 stained flatmounts (Chen et al, 2011). This increase has been confirmed by 
quantifications on histologicalsections, aged 20 months and older (Luhmann etal, 2009). 
It is difficult to comparesubretinalMP accumulations between different laboratories 
as they vary greatly with the housing conditions (ambiant light, diet etc). To get a
comparative idea of the influence of CCL2 and CX3CR1 deficiency on age-related MP 
accumulation, we compared subretinal MP in 3 and 18 month old C57BL/6, Ccl2-/- and 
Cx3cr1-/- mice kept under the same conditions. We observe a significant 2fold increase in 
subretinalIBA-1 positiveMPs in Ccl2-/- mice(quantified on RPE/choroidalflatmounts) at18 
months compared to C57BL/6 mice raised under the same conditions (a). However, theaccumulation in 18 months-old Cx3cr1-/- mice was 7fold thatof age-matched C57BL/6 mice
and very significantly increased compared to both C57BL/6 and Ccl2-/- mice(b), as observed 
at9 and 12 months (Fig. 3). 
 
0
1
2
3
4
5
6
7
8
3m 18m
*
MP
s 
/mm
2
C57BL/6
CCL2-/-
a
0
10
20
30
3m 18m
*
MPs / mm
2
C57BL/6
Ccl2-/-
Cx3cr1-/-
b 
Photoreceptorstatus in 3-month-old C57BL/6 and Cx3cr1-/- mice 
 
Photoreceptor cell nuclei were quantified in 3-month old C57BL/6 and Cx3cr1-/- mice by 
counting photoreceptor nucleirows atincreasing distances fromtheopticnerf and calculated 
as theareaunder thecurve. Therewas no differencein photoreceptor cellnumbers between 
thestrains atthis age.  
References:
 
 
